# Supplementary material for: Identification of O-mannosylated Virulence Factors in Ustilago maydis
Source: PLoS Pathog. 2012 Mar 1;8(3):e1002563. doi: 10.1371/journal.ppat.1002563 (PMC3295589; doi:10.1371/journal.ppat.1002563)
Supplement: Table S1 — List of U. maydis proteins containing, at least, one plasma membrane anchoring and a window of 20 aa where the percentage of Ser/Thr is ≥40%. The position of the window and the percentage on 1 is shown. (XLS) [file ppat.1002563.s010.xls]

## Sheet: Sheet1
Protein	Putative function	aa	Window	Ser/Thr
um00003	conserved hypothetical protein	651	22-41	0.4
um00006	conserved hypothetical protein	769	2023-04-01	0.4
um00031	conserved hypothetical protein	513	59-78	0.4
um00034	probable mfs-multidrug-resistance transporter	611	585-604	0.4
um00055	conserved hypothetical protein	530	2025-06-01	0.4
um00056	probable neutral amino acid permease	496	2020-01-01	0.4
um00063	putative protein	522	32-51	0.4
um00068	conserved hypothetical protein	865	18-37	0.4
um00076	probable purine permease	610	2021-02-01	0.4
um00096	probable ZRT2 - Zinc transporter II	362	182-201	0.4
um00097	putative protein	641	162-181	0.4
um00098	related to YTP1	525	2020-01-01	0.4
um00103	related to ESBP6 - similarity to Monocarboxylate transporter	515	2024-05-01	0.4
um00119	related to protein FR, involved in hyphal branching	601	193-212	0.4
um00167	conserved hypothetical protein	671	274-293	0.4
um00171	putative protein	200	60-79	0.4
um00192	putative protein	532	338-357	0.4
um00193	conserved hypothetical protein	693	496-515	0.4
um00204	related to Ca2+-transporting ATPase	1125	69-88	0.4
um00206.2	conserved hypothetical protein	709	92-111	0.4
um00208	related to SRC1 - involved in sister chromatid segregation	792	111-130	0.4
um00219	conserved hypothetical protein	697	45-64	0.4
um00221	conserved hypothetical protein	263	121-140	0.4
um00222.2	related to monocarboxylate transporter	510	118-137	0.4
um00223	related to aquaporin	420	181-200	0.4
um00227	probable CCC2 - P-type ATPase, Cu(2+)-transporting ATPase	1056	369-388	0.4
um00258	conserved hypothetical protein	566	214-233	0.4
um00272	conserved hypothetical protein	689	71-90	0.4
um00299	conserved hypothetical protein	876	75-94	0.4
um00322	probable LRO1 - a lecithin cholesterol acyltransferase-like gene, mediates diacylglycerol esterification	732	18-37	0.4
um00330	related to UTR2 - cell wall protein	352	51-70	0.4
um00340	related to syntaxin 18	397	169-188	0.4
um00361	related to MNR2 - Manganese resistance protein	881	2021-02-01	0.4
um00372	probable SPF1 - P-type ATPase	1244	928-947	0.4
um00375	conserved hypothetical protein	1266	50-69	0.4
um00378	hypothetical protein	610	123-142	0.4
um00391.2	conserved hypothetical protein	325	239-258	0.4
um00406	conserved hypothetical protein	155	2020-01-01	0.45
um00450	related to multidrug resistance protein	1817	37-56	0.4
um00465	hypothetical protein	736	49-68	0.4
um00477	related to Monocarboxylate transporter 1	569	2020-01-01	0.45
um00480	Msb2-transmembrane mucin involved in surface sensing via MAP-kinase cascade	1140	93-132	0.4
um00492	conserved hypothetical protein	480	320-339	0.4
um00506	putative protein	277	2020-01-01	0.4
um00529	probable carboxylic acid transport protein JEN1	505	485-504	0.4
um00530	conserved hypothetical protein	483	196-215	0.4
um00534	conserved hypothetical protein	707	23-42	0.4
um00540	conserved hypothetical protein	710	44-63	0.4
um00542	conserved hypothetical protein	750	324-343	0.4
um00547	probable PRO3 - delta 1-pyrroline-5-carboxylate reductase	307	23-42	0.4
um00581	conserved hypothetical protein	639	525-544	0.4
um00597	probable ATP-binding cassette transporter protein, mitochondrial	763	22-41	0.4
um00616	putative protein	410	271-290	0.4
um00624	related to CDP diacylglycerol-inositol 3-phosphatidyltransferase	278	143-162	0.4
um00629	hypothetical protein	297	69-88	0.4
um00655	probable Family 9 glycosyl hydrolase	598	119-138	0.4
um00670	conserved hypothetical protein	898	335-354	0.4
um00671	putative protein	1270	51-70	0.4
um00676	conserved hypothetical protein	787	2026-07-01	0.4
um00679	related to VBA1 - Vacuolar Basic Amino acid transporter	579	29-48	0.4
um00684	conserved hypothetical protein	531	87-106	0.4
um00696	conserved hypothetical protein	2010	289-308	0.4
um00712	probable YOR1 - ABC transporter	1614	1930-11-01	0.4
um00719	hypothetical protein	134	2022-03-01	0.4
um00727	putative protein	1761	29-48	0.4
um00755	putative protein	544	2023-04-01	0.4
um00757	conserved hypothetical protein	1657	110-129	0.4
um00763	conserved hypothetical protein	712	30-49	0.4
um00770	probable URA7 - CTP synthase 1	687	528-547	0.4
um00786	conserved hypothetical protein	648	40-59	0.4
um00800	probable PHO84 - Inorganic phosphate permease	723	76-95	0.4
um00815	related to multidrug resistant protein	601	573-592	0.4
um00840	conserved hypothetical protein	612	95-114	0.4
um00842	probable aflatoxin efflux pump AFLT	584	1930-11-01	0.4
um00885	hypothetical protein	282	66-85	0.4
um00887	conserved hypothetical protein	939	2025-06-01	0.4
um00891	related to cell wall protein UTR2	749	20-39	0.4
um00904	related to glucose regulated stress protein, HSP70-like	919	608-627	0.4
um00908	conserved hypothetical protein	234	17-36	0.4
um00912	conserved hypothetical protein	428	1931-12-01	0.4
um00915	conserved hypothetical protein	902	2022-03-01	0.4
um00955	probable stearoyl-CoA desaturase	544	468-487	0.4
um00958	conserved hypothetical protein	804	63-82	0.4
um00967	conserved hypothetical protein	222	116-135	0.4
um00970	conserved hypothetical Ustilago-specific protein	699	529-548	0.4
um00981	putative protein	1466	20-39	0.4
um00987	related to YND1 - apyrase (NDPase/NTPase)	974	718-737	0.4
um01017	conserved hypothetical protein	990	759-778	0.4
um01018	probable cyclophilin b	210	17-36	0.4
um01062	probable VRG4 - Golgi GDP-mannose transporter	471	365-384	0.4
um01070	related to cyclopropane-fatty-acyl-phospholipid synthase	565	25-44	0.4
um01082	putative protein	333	39-58	0.4
um01111	putative protein	615	2027-08-01	0.4
um01136	conserved hypothetical protein	522	2026-07-01	0.4
um01138	conserved hypothetical protein	740	349-368	0.4
um01149	glyoxaloxidase 3	652	598-617	0.4
um01156	related to myo-inositol transporter	600	327-346	0.4
um01159	conserved hypothetical protein	386	309-328	0.4
um01181	conserved hypothetical protein	575	45-64	0.4
um01186	conserved hypothetical protein	438	194-213	0.4
um01192	conserved hypothetical protein	785	309-328	0.4
um01204	related to PRY1 - strong similarity to the plant PR-1 class of pathogen related proteins	279	97-116	0.4
um01205	cation-transporting ATPase	964	901-920	0.4
um01207	related to HLJ1 - Co-chaperone for Hsp40p	423	45-64	0.4
um01210	related to mitochondrial import receptor subunit TOM20	332	196-215	0.4
um01230	related to NTE1 - Serine esterase	1883	1930-11-01	0.4
um01231	related to dolichyl-phosphate beta-glucosyltransferase	474	59-78	0.4
um01235	conserved hypothetical Ustilago-specific protein	574	113-132	0.4	2A CLUSTER
um01244	conserved hypothetical protein	653	219-238	0.4
um01258	conserved hypothetical protein	707	582-601	0.4
um01286	related to PTC5 - putative 2C protein phosphatase (PP2Cs)	765	2027-08-01	0.4
um01334	hypothetical protein	454	20-39	0.4
um01359	conserved hypothetical protein	1178	363-382	0.4
um01373.2	related to Vacuolar membrane protein	423	148-167	0.4
um01374	hypothetical protein	435	296-315	0.4	Pit CLUSTER
um01377	hypothetical protein	532	152-171	0.4
um01387	putative protein	395	68-87	0.4
um01424	probable Cytochrome P450 monooxygenase/Phenylacetate hydroxylase	524	108-127	0.4
um01428	conserved hypothetical protein	369	2020-01-01	0.4
um01429	related to high-affinity nickel transport protein nic1	496	390-409	0.4
um01431	related to ATP-binding cassette transporter protein	1397	562-581	0.4
um01435	related to MCH4 - monocarboxylate transporter	453	1930-11-01	0.4
um01439	related to FRE3 - Ferric reductase, reduces siderophore-bound iron prior to uptake	715	567-586	0.4
um01450	related to COQ2 - para-hydroxybenzoate--polyprenyltransferase	984	81-100	0.4
um01464	hypothetical protein	1320	91-110	0.4
um01465	conserved hypothetical protein	802	19-38	0.4
um01479	putative protein	707	418-437	0.4
um01495	related to YIA6 - Pvruvate transporter of the mitochondrial inner membrane	352	221-240	0.4
um01528	conserved hypothetical protein	586	21-40	0.4
um01569	related to BRE4 - protein involved in endocytosis	1465	189-208	0.4
um01580	related to NCR1 - transmembrane glycoprotein, involved in sphingolipid metabolism	1489	302-321	0.4
um01628.2	conserved hypothetical protein	184	13-32	0.4
um01640	related to GAS1 - glycophospholipid-anchored surface glycoprotein	584	250-269	0.4
um01641	conserved hypothetical protein	600	351-370	0.4
um01650	conserved hypothetical protein	394	61-80	0.4
um01653	related to VPS73 - protein involved in vacuolar protein sorting	511	2020-01-01	0.4
um01656	probable sugar transporter	570	544-563	0.4
um01683.2	putative protein	613	2021-02-01	0.4
um01689	hypothetical protein	335	49-68	0.4
um01700	related to ABC transporter protein	1101	693-712	0.4
um01705	conserved hypothetical protein	646	84-103	0.4
um01708	probable HOM6 - homoserine dehydrogenase	380	39-58	0.4
um01713	hypothetical protein	612	148-167	0.4
um01725	conserved hypothetical protein	176	74-93	0.4
um01737.2	related to Adiponectin receptor 1	612	319-338	0.4
um01739	putative protein	396	23-42	0.4
um01756.2	probable Purine Transporter AzgA	634	589-608	0.4
um01758	related to ABC transporter	1528	272-291	0.4
um01762	related to large neutral amino acid transporter 1	691	135-154	0.4
um01773	conserved hypothetical protein	335	199-218	0.4
um01777	related to mannose-P-dolichol utilization defect 1 protein	302	270-289	0.4
um01782	related to peroxisomal membrane protein PMP47B	334	116-135	0.4
um01785	putative protein	333	176-195	0.4
um01792	conserved hypothetical protein	424	397-416	0.4
um01797	conserved hypothetical protein	657	2020-01-01	0.45
um01808	related to ERV2 - Flavin dependent sulfhydryl oxidase	289	111-130	0.4
um01812	conserved hypothetical protein	465	371-390	0.4
um01813	related to putative acetyl-coenzyme A transporter	607	2020-01-01	0.45
um01821	probable KRE2 - alpha-1,2-mannosyltransferase	395	22-41	0.4
um01823	hypothetical protein	227	25-44	0.4
um01832	putative protein	471	396-415	0.4
um01833	related to Zinc finger DHHC domain containing protein 2	709	2024-05-01	0.4
um01844	hypothetical protein	557	64-83	0.4
um01856	related to PET8 protein, member of the mitochondrial carrier (MCF) family	393	67-86	0.4
um01860	related to PTH2 - aminoacyl-tRNA hydrolase	195	2020-01-01	0.45
um01862	related to arsenite transporter ARR3	454	1930-11-01	0.4
um01866	conserved hypothetical protein	200	79-98	0.4
um01879	conserved hypothetical protein	543	470-489	0.4
um01882	related to multidrug resistance proteins	599	2023-04-01	0.4
um01898	related to endo-1,3(4)-beta-glucanase	392	174-193	0.4
um01899	related to multidrug resistance protein	633	2024-05-01	0.4
um01900	conserved hypothetical protein	1216	495-514	0.4
um01902.2	conserved hypothetical protein	481	447-466	0.4
um01920	related to Na+/H+-exchanging protein	620	440-459	0.4
um01936	related to 4-coumarate-CoA ligase	714	20-39	0.4
um01946	putative protein	785	48-67	0.4
um01949	putative protein	292	2020-01-01	0.4
um01958.2	putative protein	227	2020-01-01	0.4
um01964	related to multidrug resistance protein	603	33-52	0.4
um01970	hypothetical protein	193	41-60	0.4
um01985	hypothetical protein	249	145-164	0.4
um01989	conserved hypothetical protein	514	19-38	0.4
um01997.2	putative protein	189	43-62	0.4
um02002	putative protein	996	201-220	0.4
um02019	probable Chitin deacetylase	466	20-39	0.4
um02024	conserved hypothetical protein	793	70-89	0.4
um02050	conserved hypothetical protein	3743	2020-01-01	0.4
um02062	related to multidrug resistance proteins	641	47-66	0.4
um02063	conserved hypothetical protein	699	134-153	0.4
um02081	endoplasmic reticulum calcium transporter	1009	335-354	0.4
um02093	putative protein	605	319-338	0.4
um02101	putative protein	763	264-283	0.4
um02105	probable 3-hydroxybutyryl-CoA dehydrogenase	313	116-135	0.4
um02107	conserved hypothetical protein	306	2028-09-01	0.4
um02113	hypothetical protein	380	60-79	0.4
um02126	conserved hypothetical protein	484	22-41	0.4
um02127	conserved hypothetical protein	392	28-47	0.4
um02140	conserved hypothetical Ustilago-specific protein	405	70-89	0.4
um02147	related to Cytoplasmic acetyl-CoA hydrolase 1	703	38-57	0.4
um02154	related to amino-acid permease 2	556	75-94	0.4
um02157	conserved hypothetical protein	502	63-82	0.4
um02159	related to amino acid transport protein	759	185-204	0.4
um02161	conserved hypothetical protein	1162	82-101	0.4
um02180	conserved hypothetical protein	681	20-39	0.4
um02197	conserved hypothetical protein	430	28-47	0.4
um02213	conserved hypothetical protein	581	18-37	0.4
um02216	related to Carrier protein YMC1, mitochondrial precursor	369	43-62	0.4
um02217	related to glutamate carboxypeptidase II	866	19-38	0.4
um02218	related to cysteine synthase	537	2020-01-01	0.5
um02222	related to membrane protein Dik6	499	79-98	0.4
um02224	conserved hypothetical protein	604	197-216	0.4
um02232	putative protein	210	89-108	0.4
um02237	conserved hypothetical protein	900	300-319	0.4
um02243	hypothetical protein	311	255-274	0.4
um02246	conserved hypothetical protein	505	2020-01-01	0.4
um02253	related to amino acid vacuolar transport protein AVT2	700	48-67	0.4
um02254	hypothetical protein	322	17-36	0.4
um02258	probable ATP-binding cassette (ABC) transporter	755	20-39	0.4
um02264	putative protein	481	2020-01-01	0.4
um02266	related to CDS1 - CDP-diacylglycerol synthase	639	267-286	0.4
um02285	related to Na+/H+ antiporter AnNHA1	1284	517-536	0.4
um02286	conserved hypothetical protein	270	191-210	0.4
um02297	conserved hypothetical Ustilago-specific protein	294	67-86	0.4
um02299	hypothetical protein	516	375-394	0.4
um02316	conserved hypothetical protein	653	66-85	0.4
um02333	putative protein	610	59-78	0.4
um02336	conserved hypothetical protein	261	195-214	0.4
um02365	probable CTP1 - Mitochondrial citrate transporter - member of the mitochondrial carrier (MCF) family	333	2020-01-01	0.45
um02367	conserved hypothetical protein	598	2023-04-01	0.4
um02374	related to monosaccharide transporter	546	2020-01-01	0.5
um02379	conserved hypothetical protein	1089	30-49	0.4
um02381	conserved hypothetical protein	548	200-219	0.4
um02383	a2-pheromone receptor Pra1	357	328-347	0.4
um02387	related to oligopeptide transporter	985	2027-08-01	0.4
um02411	glyoxaloxidase 1	862	2020-01-01	0.45
um02433.2	related to nuclear division protein Rft1	614	79-98	0.4
um02436	probable NEO1 - P-type ATPase, a proposed aminophospholipid translocase	1287	1152-1171	0.4
um02457	related to OXA1 - cytochrome oxidase biogenesis protein, mitochondrial	550	29-48	0.4
um02459	related to neutral amino acid permease	536	2020-01-01	0.5
um02465	related to Calcium influx promoting protein ehs1	640	25-44	0.4
um02475	hypothetical protein	515	363-382	0.4
um02490	probable FLR1 - Putative H+ antiporter involved in multidrug resistance	641	73-92	0.4
um02496	conserved hypothetical protein	1095	432-451	0.4
um02498	related to delta-6 fatty acid desaturase	636	157-176	0.4
um02499	conserved hypothetical protein	475	233-252	0.4
um02519	related to ALG6 - glucosyltransferase	1220	83-102	0.4
um02531	related to nucleotide diphosphatase	543	1931-12-01	0.4
um02576	related to Sterol regulatory element binding protein cleavage-activating protein	1399	562-581	0.4
um02578	related to Het-c heterokaryon incompatibility protein	1001	14-33	0.4
um02585	related to TPO1 - Vacuolar polyamine-H+ antiporter	681	35-54	0.4
um02586	related to cleft lip and palate transmembrane protein 1 (CLPTM1)	737	67-86	0.4
um02598	related to mfs1 - putative multidrug transporter	761	40-59	0.4
um02599	related to lysophospholipase	516	398-417	0.4
um02615	hypothetical protein	658	88-107	0.4
um02625	probable DUR3 - Urea permease	717	54-73	0.4
um02638	conserved hypothetical protein	752	420-439	0.4
um02640	conserved hypothetical protein	547	111-130	0.4
um02651	related to dihydroceramide delta(4)-desaturase	484	22-41	0.4
um02652	putative protein	190	89-108	0.4
um02663	conserved hypothetical protein	567	77-96	0.4
um02668	conserved hypothetical protein	793	284-303	0.4
um02682	conserved hypothetical protein	996	21-40	0.4
um02686.2	related to ATM1 - Mitochondrial inner membrane ABC transporter involved in the maturation of cytosolic iron-sulfur (Fe/S) cluster-containing proteins	1056	245-264	0.4
um02700	conserved hypothetical protein	342	2025-06-01	0.4
um02701.2	hypothetical protein	389	240-259	0.4
um02711	related to ADAM protease ADM-B	904	206-225	0.4
um02723.2	probable mfs-multidrug-resistance transporter	627	2020-01-01	0.4
um02730	conserved hypothetical protein	1372	2021-02-01	0.4
um02744	related to Iron transport protein 1	740	2024-05-01	0.4
um02770	hypothetical protein	716	595-614	0.4
um02774	related to alternative oxidase precursor, mitochondrial	448	164-183	0.4
um02804	conserved hypothetical protein	1155	2020-01-01	0.4
um02810	conserved hypothetical Ustilago-specific protein	2507	457-476	0.4
um02813	conserved hypothetical Ustilago-specific protein	394	55-74	0.4
um02843	probable KEX2 - endoproteinase of late golgi compartment	1021	127-146	0.4
um02847	related to ISC1 - Inositol phosphoSphingolipid phospholipase	525	316-335	0.4
um02869	related to General alpha-glucoside permease	895	2020-01-01	0.45
um02926	conserved hypothetical protein	253	2029-10-01	0.4
um02929	related to longevity-assurance protein LAG1	463	61-80	0.4
um02937	conserved hypothetical protein	637	2020-01-01	0.4
um02972	putative protein	580	362-381	0.4
um02974	related to AUT4 - breakdown of autophagic vesicles inside the vacuole	574	34-53	0.4
um02993	conserved hypothetical protein	496	46-65	0.4
um03001	putative protein	887	112-131	0.4
um03003	probable GUP1 - Multimembrane-spanning protein essential for proton symport of glycerol	645	2026-07-01	0.4
um03010	conserved hypothetical protein	377	152-171	0.4
um03028	conserved hypothetical protein	823	290-309	0.4
um03045.2	related to BSD2 - metal homeostasis protein	647	166-185	0.4
um03049	related to neutral amino acid permease	624	92-111	0.4
um03078	conserved hypothetical protein	761	89-108	0.4
um03082	conserved hypothetical protein	661	415-434	0.4
um03105	hypothetical protein	627	103-122	0.4
um03110	related to ZRT2 - Zinc transporter II	506	23-42	0.4
um03115	related to Sge1 - drug resistance protein	619	1930-11-01	0.4
um03120	conserved hypothetical protein	983	161-180	0.4
um03121	related to beta-1,3-glucan binding protein	486	20-39	0.4
um03132	conserved hypothetical protein	516	250-269	0.4
um03139	conserved hypothetical protein	287	209-228	0.4
um03140	conserved hypothetical protein	473	362-381	0.4
um03148	related to ATP-binding cassette protein (ABC) transporter	679	324-343	0.4
um03165	related to peroxisomal membrane protein pex13	447	19-38	0.4
um03175	putative protein	1160	151-170	0.4
um03204	chitin synthase 8	2005	495-514	0.4
um03281	putative protein	1203	2029-10-01	0.4
um03293	related to DNF1 - protein transporter	1506	612-631	0.4
um03317	related to PRM1 - Pheromone-regulated multispanning membrane protein	983	78-97	0.4
um03330	conserved hypothetical protein	232	2029-10-01	0.4
um03344	conserved hypothetical protein	837	185-204	0.4
um03349	conserved hypothetical protein	349	250-269	0.4
um03352	conserved hypothetical protein	329	211-230	0.4
um03379	conserved hypothetical protein	716	299-318	0.4
um03383	conserved hypothetical protein	410	35-54	0.4
um03400	related to HNM1 - choline permease	544	65-84	0.4
um03404	hypothetical protein	621	253-272	0.4
um03424	conserved hypothetical protein	264	2020-01-01	0.45
um03454	related to ATP-binding cassette, sub-family A	1660	25-44	0.4
um03465	related to KEX1 protein precursor	657	285-304	0.4
um03468	conserved hypothetical protein	267	13-32	0.4
um03475	probable PHO89 - Na+/phosphate co-transporter	629	99-118	0.4
um03487	putative protein	433	146-165	0.4
um03507	conserved hypothetical protein	507	297-316	0.4
um03522	related to UGA4 - GABA permease - also involved in delta-aminolevulinate transport	593	2020-01-01	0.4
um03540	conserved hypothetical protein	664	175-194	0.4
um03554	conserved hypothetical protein	511	1930-11-01	0.4
um03558	conserved hypothetical protein	947	2021-02-01	0.4
um03559	related to beta-1,3-glucan binding protein	477	2021-02-01	0.4
um03561	conserved hypothetical protein	931	221-240	0.4
um03564	conserved hypothetical protein	226	23-42	0.4
um03569	related to KRE6 - beta-1,6-glucan synthetase	763	2020-01-01	0.45
um03574	putative protein	653	74-93	0.4
um03575	putative protein	755	2024-05-01	0.4
um03576	related to MET10 - sulfite reductase flavin-binding subunit	1260	48-67	0.4
um03593	probable sterol delta 5,6-desaturase	394	32-51	0.4
um03595	conserved hypothetical protein	380	2020-01-01	0.5
um03607	probable ARO1 - Pentafunctional AROM polypeptide	1715	904-923	0.4
um03611	related to LAG1 - longevity-assurance protein	532	59-78	0.4
um03616	related to DCR2 - dosage-dependent cell cycle regulator	703	586-605	0.4
um03619	related to multidrug resistant protein	573	2020-01-01	0.4
um03627	probable SCO1 - involved in stabilization of Cox1p and Cox2p	301	17-36	0.4
um03628	related to molybdenum cofactor sulfurase HxB protein	934	101-120	0.4
um03643.2	conserved hypothetical protein	879	140-159	0.4
um03645	related to beta-1,3-glucan binding protein	562	50-69	0.4
um03647	probable SCS7 - required for hydroxylation of ceramide	394	2020-01-01	0.4
um03652	conserved hypothetical protein	467	47-66	0.4
um03657	conserved hypothetical protein	359	1931-12-01	0.4
um03658	conserved hypothetical protein	598	2028-09-01	0.4
um03662	sterol 14 alpha-demethylase	561	401-420	0.4
um03669	probable NADH dehydrogenase (ubiquinone), 64 kD subunit, mitochondrial	696	15-34	0.4
um03690	probable purine permease	608	407-426	0.4
um03691	probable lysine-specific permease	611	36-55	0.4
um03700	probable DIP5 - Glutamate and aspartate permease - able to mediate transport of other amino acids	571	19-38	0.4
um03718	related to surfeit locus protein 4	325	27-46	0.4
um03744	hypothetical protein	680	65-84	0.4
um03746	conserved hypothetical Ustilago-specific protein	304	146-165	0.4	10A CLUSTER
um03749	conserved hypothetical Ustilago-specific protein	267	31-50	0.4	10A CLUSTER
um03751	hypothetical protein	282	24-43	0.4
um03789	putative protein	661	212-231	0.4
um03807	conserved hypothetical protein	179	54-73	0.4
um03812	probable NHX1 - Na+/H+ exchanger of the prevacuolar compartment - involved in salt tolerance	814	14-33	0.4
um03818	conserved hypothetical protein	262	14-33	0.4
um03828	hypothetical protein	599	169-188	0.4
um03841	related to IRE1 - protein kinase	1442	97-116	0.4
um03861	probable YBT1 - Vacuolar, ABC protein transporting bile acids	1919	109-128	0.4
um03876.2	related to chloride channel protein	1039	16-35	0.4
um03877	hypothetical protein	1020	25-44	0.4
um03880	conserved hypothetical protein	378	98-117	0.4
um03888	related to multidrug resistant protein	498	208-227	0.4
um03908	related to TPO1 - Vacuolar polyamine-H+ antiporter	601	38-57	0.4
um03918	conserved hypothetical protein	714	124-143	0.4
um03923	conserved hypothetical protein	192	68-87	0.4
um03937	probable diacylglycerol acyltransferase type 2b	383	14-33	0.4
um03947	probable carboxypeptidase 2	591	178-197	0.4
um03963	nuclear pore membrane protein	1509	54-73	0.4
um03982	hypothetical protein	468	287-306	0.4
um04031	related to BST1 - negative regulator of COPII vesicle formation	1520	297-316	0.4
um04042	conserved hypothetical protein	631	205-224	0.4
um04064	related to Glucoamylase precursor	547	90-109	0.4
um04065	conserved hypothetical protein	1338	38-57	0.4
um04071	conserved hypothetical protein	502	2020-01-01	0.6
um04084	related to Per-hexamer repeat protein 5	226	95-114	0.4
um04085	conserved hypothetical Ustilago-specific protein	2534	387-406	0.4
um04086	conserved hypothetical Ustilago-specific protein	279	2029-10-01	0.4
um04117	related to CAX4 - required for full levels of dolichol-linked oligosaccharides	529	212-231	0.4
um04118	conserved hypothetical protein	554	19-38	0.4
um04125	related to YRO2 - strong similarity to HSP30 heat shock protein Yro1p	334	72-91	0.4
um04130	Dik6, novel virulence factor	518	465-484	0.4
um04133	related to NAD(P)H-dependent oxidoreductase	293	142-161	0.4
um04139	conserved hypothetical protein	736	276-295	0.4
um04146	related to putative phosphate transporter 1	1110	42-61	0.4
um04154	conserved hypothetical protein	304	129-148	0.4
um04160	Dkh6, novel virulence factor	532	492-511	0.4
um04166	related to SHE9 - mitochondrial inner membrane protein	499	2021-02-01	0.4
um04169	related to leucine zipper-EF-hand containing transmembrane protein 1	772	2020-01-01	0.4
um04185	conserved hypothetical protein	290	224-243	0.4
um04186	probable general amino acid permease	561	344-363	0.4
um04189	related to Cytochrome P450	652	369-388	0.4
um04197	related to purine-cytosine permease	521	23-42	0.4
um04210	probable phytoene dehydrogenase	609	2025-06-01	0.4
um04211	conserved hypothetical protein	567	30-49	0.4
um04250	related to AKR1 - ankyrin repeat-containing protein	844	2020-01-01	0.4
um04259	conserved hypothetical protein	382	315-334	0.4
um04290	chitin synthase 2	1074	63-82	0.4
um04297	conserved hypothetical protein	378	304-323	0.4
um04319	related to potassium/hydrogen antiporter	1009	795-814	0.4
um04347	probable isp4 - oligopeptide transporter	807	2021-02-01	0.4
um04350	related to 3-phytase A precursor	665	386-405	0.4
um04357	related to endo-1,6-beta-d-glucanase precursor	602	457-476	0.4
um04376	conserved hypothetical protein	1023	22-41	0.4
um04380	related to ATG9 - integral membrane protein required for Cvt and autophagy transport	788	305-324	0.4
um04385	hypothetical protein	806	343-362	0.4
um04391	conserved hypothetical protein	890	320-339	0.4
um04394	probable P-type ATPase (amino-phospholipid-translocase)	1384	185-204	0.4
um04405	alpha-glucosidase II precursor	1061	365-384	0.4
um04423	related to potassium transporter TRK-1	1220	158-177	0.4
um04426	conserved hypothetical protein	414	32-51	0.4
um04451	conserved hypothetical protein	488	2026-07-01	0.4
um04461	probable PMR1 - secretory pathway Ca++-transporting P-type ATPase	1050	2027-08-01	0.4
um04463	related to vesicular integral-membrane protein VIP36	373	302-321	0.4
um04475	conserved hypothetical protein	859	246-265	0.4
um04491	similarity to polyprotein, pseudogene	841	537-556	0.4
um04496	related to Ceramide glucosyltransferase	569	44-63	0.4
um04523	low affinity ammonium transporter	528	487-506	0.4
um04525	conserved hypothetical protein	174	33-52	0.4
um04528	conserved hypothetical protein	153	31-50	0.4
um04550	conserved hypothetical protein	985	99-118	0.4
um04553	related to growth hormone inducible transmembrane protein	372	14-33	0.4
um04577	probable DUR3 - Urea permease	688	63-82	0.4
um04580	conserved hypothetical protein	336	57-76	0.4
um04601	hypothetical protein	392	200-219	0.4
um04602	related to bumetanide-sensitive Na-K-Cl cotransport protein	1564	111-130	0.4
um04627	putative protein	332	215-234	0.4
um04649	related to ALG1 - beta-mannosyltransferase	773	327-346	0.4
um04674	related to YBT1 - Vacuolar, full-size ABC protein transporting bile acids	1852	526-545	0.4
um04680	related to Monocarboxylate transporter	498	2020-01-01	0.4
um04698	conserved hypothetical protein	296	19-38	0.4
um04711	conserved hypothetical protein	1507	2020-01-01	0.4
um04720	putative protein	468	233-252	0.4
um04721	conserved hypothetical protein	484	49-68	0.4
um04734	putative protein	633	198-217	0.4
um04743	related to PPX1 - exopolyphosphatase	627	58-77	0.4
um04749	conserved hypothetical protein	570	39-58	0.4
um04750	conserved hypothetical protein	647	379-398	0.4
um04764	putative protein	1247	168-187	0.4
um04771	related to KHA1 - Putative K+/H+ antiporter	974	487-506	0.4
um04779	conserved hypothetical protein	1142	2022-03-01	0.4
um04785	related to protein hus1, required for S-M and DNA damage checkpoints	285	194-213	0.4
um04796	conserved hypothetical protein	1331	2021-02-01	0.4
um04811	related to ADP1 - ABC transporter	984	120-139	0.4
um04815	putative protein	479	23-42	0.4
um04817	related to TCB3 - protein localized to membranes, bud-enriched	1421	955-974	0.4
um04841	conserved hypothetical protein	521	2029-10-01	0.4
um04845	conserved hypothetical protein (N-terminal fragment)	796	2020-01-01	0.4
um04847	conserved hypothetical protein	293	1931-12-01	0.4
um04856	conserved hypothetical protein	307	270-289	0.4
um04859	related to PER1 protein, involved in manganese homeostasis	625	45-64	0.4
um04886	related to HOL1 protein (member of major facilitator superfamily)	525	88-107	0.4
um04889	related to beta-1,3-glucan binding protein	486	20-39	0.4
um04912	putative protein	237	2020-01-01	0.55
um04923	conserved hypothetical protein	1117	56-75	0.4
um04966	conserved hypothetical protein	1350	24-43	0.4
um04980	putative protein	338	204-223	0.4
um04982	probable LEU5 - mitochondrial coenzyme A transporter- member of the mitochondrial carrier (MCF) family	462	45-64	0.4
um04985	probable ORM1 - unfolded protein response protein	234	211-230	0.4
um04994	related to WBP1 - oligosaccharyl transferase beta subunit precursor	576	244-263	0.4
um04998	conserved hypothetical protein	1067	2021-02-01	0.4
um05034	related to Cephamycin export protein cmcT	685	265-284	0.4
um05038	K, P-type ATPase (mediates high-affinity potassium or sodium uptake)	1130	124-143	0.4
um05065	related to SPT23 - suppressor of TY retrotransposon	1560	16-35	0.4
um05072	conserved hypothetical Ustilago-specific protein	393	55-74	0.4
um05074	probable Cytochrome P450 monooxygenase/Phenylacetate hydroxylase	540	131-150	0.4
um05082	conserved hypothetical protein	615	53-72	0.4
um05114	related to multidrug resistance protein 4	1973	2020-01-01	0.45
um05132	related to VCX1 - Vacuolar Ca++/H+ exchanger	547	2020-01-01	0.4
um05167	conserved hypothetical protein	193	55-74	0.4
um05174	putative protein	561	397-416	0.4
um05177	related to endosomal protein EMP70 precursor	638	235-254	0.4
um05192	conserved hypothetical protein	496	112-131	0.4
um05194	conserved hypothetical protein	1534	74-93	0.4
um05197	conserved hypothetical protein	379	271-290	0.4
um05209	related to ALG11 - required for asparagine-linked glycosylation	799	262-281	0.4
um05217	conserved hypothetical protein	453	125-144	0.4
um05219	related to endoplasmic oxidoreductin 1 precursor	609	28-47	0.4
um05226	conserved hypothetical protein	227	137-156	0.4
um05230	probable Salicylate hydroxylase	442	2020-01-01	0.6
um05238	conserved hypothetical protein	483	195-214	0.4
um05248	related to TPO3 - Polyamine transport protein	581	22-41	0.4
um05253	related to ATP-binding multidrug cassette transport protein	1554	59-78	0.4
um05260	related to inorganic phosphate transporter	663	2023-04-01	0.4
um05268	conserved hypothetical protein	1463	163-182	0.4
um05271	related to Malic acid transport protein	538	23-42	0.4
um05272	conserved hypothetical protein	536	257-276	0.4
um05273	related to dipeptidyl aminopeptidase B	1077	119-138	0.4
um05293	probable oligosaccharyltransferase	799	545-564	0.4
um05302	hypothetical protein	207	32-51	0.4
um05329	related to flavin-containing monooxygenase	1022	45-64	0.4
um05331	conserved hypothetical protein	304	133-152	0.4
um05346	conserved hypothetical protein	506	2024-05-01	0.4
um05347	conserved hypothetical protein	1023	668-687	0.4
um05349	conserved hypothetical protein	534	200-219	0.4
um05352	related to MPD1 - Disulfide isomerase related protein	537	337-356	0.4
um05355	related to acyl-CoA sterol acyltransferase	741	36-55	0.4
um05361	related to Laccase I precursor	1288	36-55	0.4
um05382	conserved hypothetical protein	749	2020-01-01	0.55
um05383	conserved hypothetical protein	2019	41-60	0.4
um05393	related to multidrug resistant protein	593	2020-01-01	0.4
um05414	probable aflatoxin efflux pump AFLT	582	2026-07-01	0.4
um05421	related to Multidrug resistance protein	704	2029-10-01	0.4
um05435	related to Glutaredoxin	345	141-160	0.4
um05439	related to Chitin-binding protein	326	96-115	0.4
um05442	related to monocarboxylate transporter 2	546	368-387	0.4
um05456	conserved hypothetical protein	463	20-39	0.4
um05458	related to CCH1 - Calcium channel (alpha subunit)	2263	23-42	0.4
um05473	conserved hypothetical protein	618	217-236	0.4
um05480	chitin Synthase 7	1273	185-204	0.4
um05490	hypothetical protein	813	2020-01-01	0.5
um05506	conserved hypothetical protein	627	2029-10-01	0.4
um05514	conserved hypothetical protein	486	93-112	0.4
um05520	conserved hypothetical protein	296	41-60	0.4
um05526	conserved hypothetical protein	365	39-58	0.4
um05527	conserved hypothetical protein	681	2024-05-01	0.4
um05547	related to Alpha-1,2 glucosyltransferase ALG10	633	56-75	0.4
um05554	conserved hypothetical protein	485	2020-01-01	0.4
um05560	putative protein	859	2025-06-01	0.4
um05579	conserved hypothetical protein	799	2025-06-01	0.4
um05641	related to palmitoyl-protein thioesterase 1	402	2023-04-01	0.4
um05642	probable SNQ2 - ABC transporter involved in multidrug resistance	1467	1127-1146	0.4
um05647	related to cation diffusion facilitator 10	801	335-354	0.4
um05649	conserved hypothetical protein	792	747-766	0.4
um05664	related to Cytochrome P450	569	2025-06-01	0.4
um05675	conserved hypothetical protein	442	158-177	0.4
um05684	related to cystinosin	310	274-293	0.4
um05690	conserved hypothetical Ustilago-specific protein	955	27-46	0.4
um05692	related to COX10 - farnesyl transferase	1527	49-68	0.4
um05718	related to KRE6 - Beta-glucan synthase subunit	679	73-92	0.4
um05729	conserved hypothetical protein	298	221-240	0.4
um05733	conserved hypothetical protein	320	1931-12-01	0.4
um05736	conserved hypothetical protein	837	18-37	0.4
um05737	conserved hypothetical protein	812	39-58	0.4
um05739	conserved hypothetical protein	848	2020-01-01	0.6
um05741	conserved hypothetical protein	159	56-75	0.4
um05760	hypothetical protein	1433	135-154	0.4
um05764	related to Malic acid transport protein	498	2020-01-01	0.55
um05769	related to Dolichyl-diphosphooligosaccharide--protein glycosyltransferase 67 kDa subunit precursor	515	42-61	0.4
um05777	conserved hypothetical protein	1269	2020-01-01	0.4
um05782	capsule-associated protein-like protein	675	2026-07-01	0.4
um05783	related to UDP-galactose transporter	479	207-226	0.4
um05787	conserved hypothetical protein	660	199-218	0.4
um05791	related to Cytochrome P450	566	345-364	0.4
um05795	conserved hypothetical protein	518	310-329	0.4
um05802	related to cell surface ferroxidase	695	2020-01-01	0.45
um05807	related to KRE6 - glucan synthase subunit	608	2021-02-01	0.4
um05809	related to KRE6 - glucan synthase subunit	565	2020-01-01	0.45
um05811	related to KRE6 - glucan synthase subunit	574	1930-11-01	0.4
um05819	hypothetical protein	153	51-70	0.4
um05840	conserved hypothetical protein	866	621-640	0.4
um05901	conserved hypothetical protein	265	13-32	0.4
um05922	related to RMD8 - Cytosolic protein required for sporulation	1028	2021-02-01	0.4
um05925	related to TOK1 - Voltage-gated, outward-rectifying K+ channel protein of the plasma membrane	928	70-89	0.4
um05933	probable Sulfate permease	897	649-668	0.4
um05942	related to monocarboxylate permease	553	141-160	0.4
um05944	hypothetical protein	100	2028-09-01	0.4
um05948	hypothetical protein	1335	794-813	0.4
um05953	putative protein	198	47-66	0.4
um05954	related to SLY41 - Putative transporter of the triose phosphate translocator family	518	1931-12-01	0.4
um05968	related to peptide transporter Mtd1	797	193-212	0.4
um05974	putative protein	672	212-231	0.4
um05979	related to ferric reductase	674	108-127	0.4
um06009	probable Leptomycin B resistance protein pmd1	1470	121-140	0.4
um06012	probable general amino acid permease	548	335-354	0.4
um06014	putative protein	101	68-87	0.4
um06049	putative protein	719	44-63	0.4
um06059	conserved hypothetical protein	467	2025-06-01	0.4
um06060	putative protein	226	110-129	0.4
um06078	conserved hypothetical protein	488	157-176	0.4
um06085	conserved hypothetical protein	297	2020-01-01	0.4
um06088	related to ALG9 - mannosyltransferase	784	197-216	0.4
um06089	conserved hypothetical protein	227	122-141	0.4
um06092	conserved hypothetical protein	668	2020-01-01	0.4
um06093	related to UDP-galactose transporter	471	66-85	0.4
um06097	putative protein	578	2020-01-01	0.5
um06102	related to Glucan 1,3-beta-glucosidase precursor	616	2023-04-01	0.4
um06128	conserved hypothetical Ustilago-specific protein	291	271-290	0.4
um06133	conserved hypothetical protein	570	2022-03-01	0.4
um06139	related to zinc transporter	916	22-41	0.4
um06148	conserved hypothetical protein	580	134-153	0.4
um06152	putative protein	953	92-111	0.4
um06157	related to Spherulin 4 precursor	324	166-185	0.4
um06168	putative protein	737	430-449	0.4
um06174	related to YEH1 - steryl ester hydrolase	604	2026-07-01	0.4
um06175	related to SEC63 - ER protein-translocation complex subunit	685	665-684	0.4
um06180	Mig2-4	163	94-113	0.4
um06200	related to Peroxisomal assembly protein PEX3	585	148-167	0.4
um06205	related to Alpha-1,3-mannosyltransferase	1186	427-446	0.4
um06253	probable DUR3 - Urea permease	695	60-79	0.4
um06255	hypothetical protein	742	398-417	0.4
um06268	related to MAM3 - Protein required for normal mitochondrial morphology	645	517-536	0.4
um06270	conserved hypothetical protein	565	35-54	0.4
um06279	hypothetical protein	161	121-140	0.4
um06281	conserved hypothetical protein	526	258-277	0.4
um06284	related to Cutl1 or CASP protein	756	538-557	0.4
um06287	related to Phytoene synthase	690	297-316	0.4
um06295	related to dolichyl-phosphate-mannose-glycolipid alpha-mannosyltransferase	743	16-35	0.4
um06298	related to CCC1 - Proposed vacuolar iron transport protein	399	20-39	0.4
um06329	dolichyl-phosphate beta-D-mannosyltransferase	294	2027-08-01	0.4
um06333	related to BNA4 - kynurenine 3-mono oxygenase	1755	2020-01-01	0.6
um06334	related to beta 1,4-mannosyltransferase (egghead protein)	1067	2025-06-01	0.4
um06335	putative protein	615	46-65	0.4
um06349	related to siderophore iron transporter mirc	1078	357-376	0.4
um06370	conserved hypothetical protein	375	151-170	0.4
um06371	conserved hypothetical protein	482	2020-01-01	0.5
um06372	conserved hypothetical protein	814	47-66	0.4
um06391	related to multidrug resistant protein	649	2021-02-01	0.4
um06401	conserved hypothetical protein	601	42-61	0.4
um06416	conserved hypothetical protein	645	42-61	0.4
um06420	conserved hypothetical protein	909	90-109	0.4
um06431	conserved hypothetical protein	457	89-108	0.4
um06434	conserved hypothetical protein	765	27-46	0.4
um06440	conserved hypothetical protein	569	24-43	0.4
um06461	related to Leptomycin B resistance protein pmd1	1382	32-51	0.4
um10004	related to a retinal short-chain dehydrogenase/reductase	384	135-154	0.4
um10017	conserved hypothetical protein	734	103-122	0.4
um10018	related to ERD1 protein, required for retention of luminal ER proteins	531	71-90	0.4
um10023	high-affinity iron permease	486	167-186	0.4
um10046	conserved hypothetical protein	642	403-422	0.4
um10049	related to MNR2 - Manganese resistance protein	1431	138-157	0.4
um10052	conserved hypothetical protein	1002	23-42	0.4
um10072	probable monosaccharide transporter	554	130-149	0.4
um10115	hypothetical protein	83	47-66	0.4
um10120	chitin synthase 3	1029	38-57	0.4
um10126	related to SFT2/YBL102W	208	20-39	0.4
um10141	conserved hypothetical protein	325	224-243	0.4
um10155	putative protein	1065	29-48	0.4
um10184	conserved hypothetical protein	529	2020-01-01	0.4
um10192	related to TMS1 protein	506	30-49	0.4
um10193	hypothetical protein	193	33-52	0.4
um10211	related to EXG1 - exo-beta-1,3-glucanase (I/II), major isoform	897	110-129	0.4
um10214	putative protein	615	71-90	0.4
um10266	conserved hypothetical protein	434	181-200	0.4
um10268	putative protein	157	33-52	0.4
um10272	putative protein	152	130-149	0.4
um10275	conserved hypothetical protein (N-terminal fragment)	969	2020-01-01	0.45
um10277.2	chitin synthase 5 (csh5)	1609	150-169	0.4
um10307	conserved hypothetical protein	350	2025-06-01	0.4
um10317.2	putative protein	401	45-64	0.4
um10320.2	related to CWH43 - putative sensor/transporter protein	1069	731-750	0.4
um10330	related to AVT3 - Vacuolar transporter, involved in amino acid efflux from the vacuole	759	21-40	0.4
um10332	conserved hypothetical protein	539	99-118	0.4
um10336	conserved hypothetical protein	550	2021-02-01	0.4
um10338	conserved hypothetical protein	443	26-45	0.4
um10342	putative protein	519	312-331	0.4
um10364	related to KRE6 - glucan synthase subunit	632	25-44	0.4
um10365	related to YBT1 - Vacuolar, ABC protein transporting bile acids	1753	71-90	0.4
um10367	chitin synthase 6	1180	299-318	0.4
um10377	conserved hypothetical protein	869	46-65	0.4
um10380	conserved hypothetical protein	1300	745-764	0.4
um10421	related to DPP1 - diacylglycerol pyrophosphate phosphatase	372	2029-10-01	0.4
um10438	conserved hypothetical protein	762	133-152	0.4
um10445	conserved hypothetical protein	555	44-63	0.4
um10446	putative protein	2174	135-154	0.4
um10452	related to channel protein	614	156-175	0.4
um10468.2	conserved hypothetical protein	413	58-77	0.4
um10475	putative protein	559	214-233	0.4
um10488	conserved hypothetical protein	166	2020-01-01	0.45
um10491	putative protein	714	73-92	0.4
um10492	hypothetical protein	1828	40-59	0.4
um10494	related to Mannosyl-oligosaccharide 1,2-alpha-mannosidase IC	934	2023-04-01	0.4
um10498	putative protein	381	291-310	0.4
um10525	hypothetical protein	683	384-403	0.4
um10528	related to STE6 - ABC transporter	1495	2020-01-01	0.4
um10559	conserved hypothetical protein	824	78-97	0.4
um10561	related to VPS10 domain-containing receptor SorCS1 precursor	1506	345-364	0.4
um10565	hypothetical protein	673	106-125	0.4
um10606	conserved hypothetical protein	1931	147-166	0.4
um10608	related to Quinate permease	574	520-539	0.4
um10643	related to dihydroorotate dehydrogenase, mitochondrial precursor	677	23-42	0.4
um10646	related to CTR2 - Protein involved in copper transport	222	38-57	0.4
um10648	related to DNF2 - Non-essential P-type ATPase	1892	369-388	0.4
um10649	conserved hypothetical protein	336	43-62	0.4
um10653	conserved hypothetical protein	1183	889-908	0.4
um10686	conserved hypothetical protein	847	35-54	0.4
um10694	conserved hypothetical protein	967	2028-09-01	0.4
um10704	conserved hypothetical protein	890	21-40	0.4
um10740	related to apoptotic cell death regulator DAD1	136	2021-02-01	0.4
um10761	conserved hypothetical protein	814	264-283	0.4
um10763	conserved hypothetical protein	555	27-46	0.4
um10777	conserved hypothetical protein	1126	164-183	0.4
um10814	conserved hypothetical protein	771	207-226	0.4
um10826	conserved hypothetical protein	171	2020-01-01	0.45
um10843	putative protein (N-terminal fragment)	549	252-271	0.4
um10851	conserved hypothetical protein	386	2021-02-01	0.4
um10854	conserved hypothetical protein	949	53-72	0.4
um10856	related to YHC3 - protein involved in vacuolar arginine transport	545	22-41	0.4
um10878	conserved hypothetical protein	261	2022-03-01	0.4
um10884	related to LPE10 - strong similarity to Mrs2p	663	105-124	0.4
um10896	probable oligopeptide transporter (C-terminal fragment)	803	431-450	0.4
um10908	probable OPT1 - High-affinity glutathione transporter	837	2023-04-01	0.4
um10911	conserved hypothetical protein	1506	151-170	0.4
um10937	conserved hypothetical protein	520	22-41	0.4
um10949	conserved hypothetical protein (N-terminal fragment)	484	31-50	0.4
um10968	probable VTC4 - Vacuolar Transporter Chaperone	890	78-97	0.4
um10986	putative protein	252	2020-01-01	0.45
um11005	related to COX15 - cytochrome oxidase assembly factor	623	43-62	0.4
um11014	related to SCT1 - glycerol 3-phosphate/dihydroxyacetone phosphate dual substrate acyltransferase	910	708-727	0.4
um11026	related to phospholipase A2, cytosolic	991	926-945	0.4
um11048	conserved hypothetical protein	745	14-33	0.4
um11063.2	conserved hypothetical protein (N-terminal fragment)	1221	394-413	0.4
um11073	conserved hypothetical protein	819	289-308	0.4
um11084.2	probable voltage-gated chloride channel (clc-a)	1131	16-35	0.4
um11088	conserved hypothetical protein	1044	2020-01-01	0.4
um11112	related to Versicolorin B synthase	599	226-245	0.4
um11136	related to PFA4 - Palmitoyltransferase	481	378-397	0.4
um11149	conserved hypothetical protein	1464	20-39	0.4
um11155	conserved hypothetical protein	963	160-179	0.4
um11166.2	conserved hypothetical protein	880	125-144	0.4
um11171	related to sugar transport protein	645	2020-01-01	0.45
um11173	putative protein	554	97-116	0.4
um11174	conserved hypothetical protein	237	79-98	0.4
um11206	conserved hypothetical protein	349	2020-01-01	0.45
um11219	related to TLG2 - member of the syntaxin family of t-SNAREs	417	2022-03-01	0.4
um11230	related to protein disulfide isomerase	737	169-188	0.4
um11244	related to FRE4 - Ferric reductase	713	320-339	0.4
um11245	related to FRE6 - Ferric reductase	912	368-387	0.4
um11250	Mig2-3	150	86-105	0.4
um11253	conserved hypothetical protein	571	428-447	0.4
um11279	conserved hypothetical protein	404	22-41	0.4
um11289	conserved hypothetical protein	430	176-195	0.4
um11297	conserved hypothetical protein	1233	676-695	0.4
um11341	related to ALG12 - alpha-1,6-mannosyltransferase	635	580-599	0.4
um11349	conserved hypothetical protein	252	51-70	0.4
um11359	related to BOR1 - boron efflux transporter	873	2026-07-01	0.4
um11386	conserved hypothetical protein	386	268-287	0.4
um11398	related to UBP1 - ubiquitin-specific protease	716	79-98	0.4
um11403	conserved hypothetical protein	480	85-104	0.4
um11406	conserved hypothetical protein	586	432-451	0.4
um11433	related to Inhibitor-sensitive equilibrative nucleoside transporter 1	569	82-101	0.4
um11434	hypothetical protein	891	364-383	0.4
um11447.2	conserved hypothetical protein	777	376-395	0.4
um11454	conserved hypothetical protein	303	97-116	0.4
um11459.2	conserved hypothetical protein	457	2021-02-01	0.4
um11484	hypothetical protein	131	19-38	0.4
um11485	related to SNARE protein of Golgi compartment	246	42-61	0.4
um11500	related to COT1 - Vacuolar zinc (and possibly other metals) transporter	559	174-193	0.4
um11506	putative protein	435	248-267	0.4
um11516	conserved hypothetical protein	251	218-237	0.4
um11541	conserved hypothetical protein	346	17-36	0.4
um11546	conserved hypothetical protein	482	17-36	0.4
um11558	putative protein (C-terminal fragment)	381	253-272	0.4
um11571	related to CRD1 - cardiolipin synthase	381	101-120	0.4
um11581	conserved hypothetical protein (N-terminal fragment)	314	147-166	0.4
um11585	related to capsular associated protein	642	88-107	0.4
um11604	related to Ferric reductase transmembrane component 1 precursor	622	559-578	0.4
um11643	putative protein	574	2020-01-01	0.4
um11649	related to D-amino acid oxidase	462	115-134	0.4
um11651	related to Betaine lipid synthase	831	348-367	0.4
um11655	conserved hypothetical protein	432	37-56	0.4
um11669	related to syntaxin family member TLG1	245	15-34	0.4
um11682	related to STE14 - farnesyl cysteine carboxyl-methyltransferase	305	2020-01-01	0.4
um11683	conserved hypothetical protein	1480	2024-05-01	0.4
um11690	conserved hypothetical protein	370	254-273	0.4
um11696	related to SCS2 - required for inositol metabolism	290	151-170	0.4
um11697	conserved hypothetical protein	657	261-280	0.4
um11729	putative protein	373	91-110	0.4
um11744	related to SDH3 - cytochrome b560 subunit of respiratory complex II	200	29-48	0.4
um11754	putative protein (C-terminal fragment)	1033	37-56	0.4
um11768	hypothetical protein	490	2026-07-01	0.4
um11786	related to YIP1 - Golgi integral membrane protein	286	36-55	0.4
um11829	conserved hypothetical protein	490	392-411	0.4
um11840	related to Surfeit locus protein 1	384	24-43	0.4
um11841	related to YEA4 - uridine diphosphate-N-acetylglucosamine transporter	440	1931-12-01	0.4
um11853	hypothetical protein	922	78-97	0.4
um11864	related to MDM31 - Mitochondrial inner membrane protein required for mitochondrial morphology and inheritance	902	2022-03-01	0.4
um11884.2	related to Mitochondrial DnaJ chaperone	180	2020-01-01	0.55
um11927	related to ROT1 - protein that may be involved in cell wall function	217	37-56	0.4
um11962.2	probable ERG24 - C-14 sterol reductase	505	22-41	0.4
um11963	related to MMM1 - required for mitochondrial shape and structure	579	302-321	0.4
um11984	conserved hypothetical protein	328	156-175	0.4
um11988	putative protein	163	17-36	0.4
um11991	conserved hypothetical protein	973	694-713	0.4
um12015	conserved hypothetical Ustilago-specific protein	331	111-130	0.4
um12018	putative protein (C-terminal fragment)	472	92-111	0.4
um12023	conserved hypothetical protein	768	166-185	0.4
um12035	putative protein	368	24-43	0.4
um12036	conserved hypothetical protein	128	32-51	0.4
um12061	putative protein	557	2020-01-01	0.5
um12090	conserved hypothetical protein	362	276-295	0.4
um12096	conserved hypothetical protein	331	296-315	0.4
um12110	probable COX11 - cytochrome-c oxidase assembly protein	323	1931-12-01	0.4
um12114	conserved hypothetical protein	550	41-60	0.4
um12118	putative protein	553	68-87	0.4
um12119	putative protein	145	2025-06-01	0.4
um12133	conserved hypothetical protein	208	94-113	0.4
um12136	conserved hypothetical protein	845	55-74	0.4
um12148	conserved hypothetical protein	1040	141-160	0.4
um12172	conserved hypothetical protein	308	188-207	0.4
um12181	conserved hypothetical protein	991	2020-01-01	0.4
um12184	conserved hypothetical protein	338	100-119	0.4
um12193.2	related to multidrug resistant protein	527	2020-01-01	0.4
um12211	putative protein	96	18-37	0.4
um12219	conserved hypothetical protein	403	126-145	0.4
um12231	related to PKR1 - V-ATPase Assembly Factor	113	2020-01-01	0.6
um12232	related to mitochondrial seryl-tRNA synthetases	815	38-57	0.4
um12238	conserved hypothetical Ustilago-specific protein	331	111-130	0.4
um12242.2	conserved hypothetical protein	1309	167-186	0.4
um12263	hypothetical protein	215	167-186	0.4
um12267	related to IST2 - Plasma membrane protein that may be involved in osmotolerance	870	56-75	0.4
um12292	hypothetical protein	1087	460-479	0.4
um12294	conserved hypothetical protein	381	49-68	0.4
um12298	conserved hypothetical protein	1010	353-372	0.4
um12321	conserved hypothetical protein	363	21-40	0.4
um12340	related to C-4 methylsterol oxidase	383	2020-01-01	0.45
um15001	related to CHO2 - phosphatidylethanolamine N-methyltransferase	1073	380-399	0.4
um15002.2	probable 3-hydroxy-3-methylglutaryl-coenzyme A reductase	1443	2020-01-01	0.6
um15020	conserved hypothetical protein	209	39-58	0.4
um15024	putative protein	1323	2020-01-01	0.45
um15030	conserved hypothetical protein	493	57-76	0.4
um15032	related to ABC transporter	1494	659-678	0.4
um15048	related to 4-coumarate-CoA ligase 1	477	196-215	0.4
um15051	conserved hypothetical protein	588	37-56	0.4
um15053	conserved hypothetical Ustilago-specific protein	2590	436-455	0.4
um15056	related to CCC2 - copper resistance-associated P-type ATPase	1421	40-59	0.4
um15063	conserved hypothetical protein	1102	80-99	0.4
um15072	related to SUR1 - required for mannosylation of sphingolipids	647	377-396	0.4
um15073	conserved hypothetical protein	430	21-40	0.4
um15074	related to ABC transporter	1556	103-122	0.4
um15081	conserved hypothetical protein	979	2028-09-01	0.4
um15084	conserved hypothetical protein	469	2020-01-01	0.75
