# Supplementary material for: Identification of O-mannosylated Virulence Factors in Ustilago maydis
Source: PLoS Pathog. 2012 Mar 1;8(3):e1002563. doi: 10.1371/journal.ppat.1002563 (PMC3295589; doi:10.1371/journal.ppat.1002563)
Supplement: Table S2 — List of U. maydis proteins containing, at least, plasma membrane anchoring and a window of 40 aa where the percentage of Ser/Thr is ≥40%. The position of the window and the percentage on 1 is shown. (XLS) [file ppat.1002563.s011.xls]

## Sheet: Sheet1
Protein	Putative function	aa	Window	Ser/Thr
um00063	putative protein	522	108-147	0.4
um00068	conserved hypothetical protein	865	44-83	0.4
um00206.2	conserved hypothetical protein	709	579-618	0.4
um00272	conserved hypothetical protein	689	634-673	0.4
um00299	conserved hypothetical protein	876	641-680	0.4
um00340	related to syntaxin 18	397	165-204	0.4
um00375	conserved hypothetical protein	1266	348-387	0.4
um00465	hypothetical protein	736	542-581	0.4
um00477	related to Monocarboxylate transporter 1	569	1940-01-01	0.5
um00480	Msb2-transmembrane mucin involved in surface sensing via MAP-kinase cascade	1140	93-132	0.4
um00534	conserved hypothetical protein	707	28-67	0.4
um00671	putative protein	1270	55-94	0.4
um00676	conserved hypothetical protein	787	54-93	0.4
um00712	probable YOR1 - ABC transporter	1614	17-56	0.4
um00727	putative protein	1761	106-145	0.4
um00755	putative protein	544	353-392	0.4
um00757	conserved hypothetical protein	1657	775-814	0.4
um00786	conserved hypothetical protein	648	25-64	0.4
um00908	conserved hypothetical protein	234	1944-05-01	0.4
um00912	conserved hypothetical protein	428	23-62	0.4
um00958	conserved hypothetical protein	804	59-98	0.4
um00967	conserved hypothetical protein	222	107-146	0.4
um00981	putative protein	1466	80-119	0.4
um00987	related to YND1 - apyrase (NDPase/NTPase)	974	712-751	0.4
um01082	putative protein	333	39-78	0.4
um01181	conserved hypothetical protein	575	112-151	0.4
um01186	conserved hypothetical protein	438	180-219	0.4
um01192	conserved hypothetical protein	785	308-347	0.4
um01204	related to PRY1 - strong similarity to the plant PR-1 class of pathogen related proteins	279	79-118	0.4
um01207	related to HLJ1 - Co-chaperone for Hsp40p	423	35-74	0.4
um01210	related to mitochondrial import receptor subunit TOM20	332	195-234	0.4
um01286	related to PTC5 - putative 2C protein phosphatase (PP2Cs)	765	1940-01-01	0.4
um01374	hypothetical protein	435	298-337	0.4	Pit CLUSTER
um01387	putative protein	395	68-107	0.4
um01428	conserved hypothetical protein	369	92-131	0.4
um01464	hypothetical protein	1320	1113-1152	0.4
um01528	conserved hypothetical protein	586	21-60	0.4
um01628.2	conserved hypothetical protein	184	1950-11-01	0.4
um01640	related to GAS1 - glycophospholipid-anchored surface glycoprotein	584	510-549	0.4
um01653	related to VPS73 - protein involved in vacuolar protein sorting	511	49-88	0.4
um01689	hypothetical protein	335	44-83	0.4
um01700	related to ABC transporter protein	1101	694-733	0.4
um01713	hypothetical protein	612	144-183	0.4
um01737.2	related to Adiponectin receptor 1	612	318-357	0.4
um01785	putative protein	333	168-207	0.4
um01823	hypothetical protein	227	25-64	0.4
um01844	hypothetical protein	557	50-89	0.4
um01946	putative protein	785	93-132	0.4
um01997.2	putative protein	189	75-114	0.4
um02002	putative protein	996	877-916	0.4
um02019	probable Chitin deacetylase	466	24-63	0.4
um02050	conserved hypothetical protein	3743	1686-1725	0.4
um02063	conserved hypothetical protein	699	135-174	0.4
um02093	putative protein	605	300-339	0.4
um02101	putative protein	763	673-712	0.4
um02107	conserved hypothetical protein	306	32-71	0.4
um02126	conserved hypothetical protein	484	1943-04-01	0.4
um02140	conserved hypothetical Ustilago-specific protein	405	71-110	0.4
um02147	related to Cytoplasmic acetyl-CoA hydrolase 1	703	48-87	0.4
um02216	related to Carrier protein YMC1, mitochondrial precursor	369	36-75	0.4
um02218	related to cysteine synthase	537	1941-02-01	0.4
um02222	related to membrane protein Dik6	499	394-433	0.4
um02224	conserved hypothetical protein	604	194-233	0.4
um02232	putative protein	210	83-122	0.4
um02237	conserved hypothetical protein	900	295-334	0.4
um02246	conserved hypothetical protein	505	17-56	0.4
um02253	related to amino acid vacuolar transport protein AVT2	700	30-69	0.4
um02254	hypothetical protein	322	1946-07-01	0.4
um02258	probable ATP-binding cassette (ABC) transporter	755	25-64	0.4
um02264	putative protein	481	34-73	0.4
um02333	putative protein	610	411-450	0.4
um02367	conserved hypothetical protein	598	461-500	0.4
um02379	conserved hypothetical protein	1089	469-508	0.4
um02381	conserved hypothetical protein	548	470-509	0.4
um02411	glyoxaloxidase 1	862	1940-01-01	0.4
um02457	related to OXA1 - cytochrome oxidase biogenesis protein, mitochondrial	550	78-117	0.4
um02498	related to delta-6 fatty acid desaturase	636	160-199	0.4
um02519	related to ALG6 - glucosyltransferase	1220	79-118	0.4
um02585	related to TPO1 - Vacuolar polyamine-H+ antiporter	681	27-66	0.4
um02599	related to lysophospholipase	516	405-444	0.4
um02640	conserved hypothetical protein	547	228-267	0.4
um02651	related to dihydroceramide delta(4)-desaturase	484	22-61	0.4
um02652	putative protein	190	114-153	0.4
um02663	conserved hypothetical protein	567	316-355	0.4
um02668	conserved hypothetical protein	793	295-334	0.4
um02701.2	hypothetical protein	389	248-287	0.4
um02770	hypothetical protein	716	588-627	0.4
um02774	related to alternative oxidase precursor, mitochondrial	448	154-193	0.4
um02804	conserved hypothetical protein	1155	1940-01-01	0.425
um02810	conserved hypothetical Ustilago-specific protein	2507	2394-2433	0.4
um02847	related to ISC1 - Inositol phosphoSphingolipid phospholipase	525	315-354	0.4
um02869	related to General alpha-glucoside permease	895	367-406	0.4
um02926	conserved hypothetical protein	253	1950-11-01	0.4
um02937	conserved hypothetical protein	637	259-298	0.4
um02972	putative protein	580	357-396	0.4
um03001	putative protein	887	117-156	0.4
um03078	conserved hypothetical protein	761	708-747	0.4
um03105	hypothetical protein	627	416-455	0.4
um03139	conserved hypothetical protein	287	203-242	0.4
um03165	related to peroxisomal membrane protein pex13	447	18-57	0.4
um03175	putative protein	1160	186-225	0.4
um03281	putative protein	1203	40-79	0.4
um03317	related to PRM1 - Pheromone-regulated multispanning membrane protein	983	775-814	0.4
um03330	conserved hypothetical protein	232	1944-05-01	0.4
um03349	conserved hypothetical protein	349	259-298	0.4
um03383	conserved hypothetical protein	410	26-65	0.4
um03424	conserved hypothetical protein	264	1940-01-01	0.4
um03487	putative protein	433	160-199	0.4
um03540	conserved hypothetical protein	664	296-335	0.4
um03554	conserved hypothetical protein	511	408-447	0.4
um03558	conserved hypothetical protein	947	80-119	0.4
um03561	conserved hypothetical protein	931	220-259	0.4
um03564	conserved hypothetical protein	226	1946-07-01	0.4
um03574	putative protein	653	107-146	0.4
um03575	putative protein	755	1943-04-01	0.4
um03593	probable sterol delta 5,6-desaturase	394	33-72	0.4
um03628	related to molybdenum cofactor sulfurase HxB protein	934	773-812	0.4
um03643.2	conserved hypothetical protein	879	143-182	0.4
um03657	conserved hypothetical protein	359	246-285	0.4
um03658	conserved hypothetical protein	598	1940-01-01	0.45
um03718	related to surfeit locus protein 4	325	1947-08-01	0.4
um03744	hypothetical protein	680	66-105	0.4
um03812	probable NHX1 - Na+/H+ exchanger of the prevacuolar compartment - involved in salt tolerance	814	603-642	0.4
um03818	conserved hypothetical protein	262	67-106	0.4
um03841	related to IRE1 - protein kinase	1442	301-340	0.4
um03861	probable YBT1 - Vacuolar, ABC protein transporting bile acids	1919	109-148	0.4
um03877	hypothetical protein	1020	85-124	0.4
um03880	conserved hypothetical protein	378	337-376	0.4
um03888	related to multidrug resistant protein	498	213-252	0.4
um04064	related to Glucoamylase precursor	547	439-478	0.4
um04084	related to Per-hexamer repeat protein 5	226	101-140	0.4
um04085	conserved hypothetical Ustilago-specific protein	2534	2433-2472	0.4
um04086	conserved hypothetical Ustilago-specific protein	279	26-65	0.4
um04118	conserved hypothetical protein	554	140-179	0.4
um04130	Dik6, novel virulence factor	518	462-501	0.4
um04133	related to NAD(P)H-dependent oxidoreductase	293	144-183	0.4
um04139	conserved hypothetical protein	736	448-487	0.4
um04146	related to putative phosphate transporter 1	1110	201-240	0.4
um04154	conserved hypothetical protein	304	130-169	0.4
um04166	related to SHE9 - mitochondrial inner membrane protein	499	1943-04-01	0.4
um04169	related to leucine zipper-EF-hand containing transmembrane protein 1	772	78-117	0.4
um04185	conserved hypothetical protein	290	223-262	0.4
um04211	conserved hypothetical protein	567	17-56	0.4
um04297	conserved hypothetical protein	378	303-342	0.4
um04391	conserved hypothetical protein	890	680-719	0.4
um04423	related to potassium transporter TRK-1	1220	1141-1180	0.4
um04426	conserved hypothetical protein	414	35-74	0.4
um04525	conserved hypothetical protein	174	30-69	0.4
um04528	conserved hypothetical protein	153	44-83	0.4
um04580	conserved hypothetical protein	336	52-91	0.4
um04601	hypothetical protein	392	256-295	0.4
um04602	related to bumetanide-sensitive Na-K-Cl cotransport protein	1564	124-163	0.4
um04649	related to ALG1 - beta-mannosyltransferase	773	322-361	0.4
um04674	related to YBT1 - Vacuolar, full-size ABC protein transporting bile acids	1852	512-551	0.4
um04698	conserved hypothetical protein	296	237-276	0.4
um04720	putative protein	468	223-262	0.4
um04743	related to PPX1 - exopolyphosphatase	627	45-84	0.4
um04764	putative protein	1247	237-276	0.4
um04779	conserved hypothetical protein	1142	122-161	0.4
um04815	putative protein	479	17-56	0.4
um04912	putative protein	237	123-162	0.4
um04923	conserved hypothetical protein	1117	53-92	0.4
um04994	related to WBP1 - oligosaccharyl transferase beta subunit precursor	576	246-285	0.4
um04998	conserved hypothetical protein	1067	1940-01-01	0.45
um05065	related to SPT23 - suppressor of TY retrotransposon	1560	1940-01-01	0.45
um05082	conserved hypothetical protein	615	572-611	0.4
um05114	related to multidrug resistance protein 4	1973	1940-01-01	0.425
um05217	conserved hypothetical protein	453	125-164	0.4
um05238	conserved hypothetical protein	483	191-230	0.4
um05271	related to Malic acid transport protein	538	1949-10-01	0.4
um05273	related to dipeptidyl aminopeptidase B	1077	122-161	0.4
um05329	related to flavin-containing monooxygenase	1022	854-893	0.4
um05331	conserved hypothetical protein	304	124-163	0.4
um05352	related to MPD1 - Disulfide isomerase related protein	537	330-369	0.4
um05355	related to acyl-CoA sterol acyltransferase	741	41-80	0.4
um05361	related to Laccase I precursor	1288	778-817	0.4
um05382	conserved hypothetical protein	749	244-283	0.4
um05383	conserved hypothetical protein	2019	27-66	0.4
um05393	related to multidrug resistant protein	593	1948-09-01	0.4
um05439	related to Chitin-binding protein	326	183-222	0.4
um05490	hypothetical protein	813	1940-01-01	0.525
um05526	conserved hypothetical protein	365	283-322	0.4
um05560	putative protein	859	133-172	0.4
um05579	conserved hypothetical protein	799	1940-01-01	0.4
um05647	related to cation diffusion facilitator 10	801	383-422	0.4
um05675	conserved hypothetical protein	442	152-191	0.4
um05692	related to COX10 - farnesyl transferase	1527	57-96	0.4
um05729	conserved hypothetical protein	298	231-270	0.4
um05736	conserved hypothetical protein	837	1943-04-01	0.4
um05739	conserved hypothetical protein	848	1940-01-01	0.425
um05741	conserved hypothetical protein	159	42-81	0.4
um05760	hypothetical protein	1433	710-749	0.4
um05769	related to Dolichyl-diphosphooligosaccharide--protein glycosyltransferase 67 kDa subunit precursor	515	33-72	0.4
um05777	conserved hypothetical protein	1269	1946-07-01	0.4
um05782	capsule-associated protein-like protein	675	1940-01-01	0.4
um05783	related to UDP-galactose transporter	479	209-248	0.4
um05807	related to KRE6 - glucan synthase subunit	608	1940-01-01	0.45
um05811	related to KRE6 - glucan synthase subunit	574	1948-09-01	0.4
um05840	conserved hypothetical protein	866	624-663	0.4
um05922	related to RMD8 - Cytosolic protein required for sporulation	1028	27-66	0.4
um05944	hypothetical protein	100	1942-03-01	0.4
um05953	putative protein	198	107-146	0.4
um06009	probable Leptomycin B resistance protein pmd1	1470	115-154	0.4
um06014	putative protein	101	53-92	0.4
um06049	putative protein	719	671-710	0.4
um06093	related to UDP-galactose transporter	471	422-461	0.4
um06097	putative protein	578	1940-01-01	0.475
um06102	related to Glucan 1,3-beta-glucosidase precursor	616	162-201	0.4
um06139	related to zinc transporter	916	67-106	0.4
um06157	related to Spherulin 4 precursor	324	180-219	0.4
um06255	hypothetical protein	742	400-439	0.4
um06298	related to CCC1 - Proposed vacuolar iron transport protein	399	1951-12-01	0.4
um06333	related to BNA4 - kynurenine 3-mono oxygenase	1755	1940-01-01	0.45
um06370	conserved hypothetical protein	375	307-346	0.4
um06371	conserved hypothetical protein	482	1940-01-01	0.45
um06431	conserved hypothetical protein	457	88-127	0.4
um06434	conserved hypothetical protein	765	555-594	0.4
um06440	conserved hypothetical protein	569	139-178	0.4
um10017	conserved hypothetical protein	734	609-648	0.4
um10018	related to ERD1 protein, required for retention of luminal ER proteins	531	69-108	0.4
um10049	related to MNR2 - Manganese resistance protein	1431	138-177	0.4
um10052	conserved hypothetical protein	1002	14-53	0.4
um10141	conserved hypothetical protein	325	231-270	0.4
um10155	putative protein	1065	47-86	0.4
um10184	conserved hypothetical protein	529	1940-01-01	0.4
um10193	hypothetical protein	193	23-62	0.4
um10214	putative protein	615	70-109	0.4
um10307	conserved hypothetical protein	350	1941-02-01	0.4
um10317.2	putative protein	401	42-81	0.4
um10332	conserved hypothetical protein	539	337-376	0.4
um10336	conserved hypothetical protein	550	1940-01-01	0.45
um10338	conserved hypothetical protein	443	73-112	0.4
um10365	related to YBT1 - Vacuolar, ABC protein transporting bile acids	1753	743-782	0.4
um10438	conserved hypothetical protein	762	187-226	0.4
um10446	putative protein	2174	454-493	0.4
um10468.2	conserved hypothetical protein	413	50-89	0.4
um10491	putative protein	714	64-103	0.4
um10492	hypothetical protein	1828	35-74	0.4
um10498	putative protein	381	285-324	0.4
um10525	hypothetical protein	683	484-523	0.4
um10528	related to STE6 - ABC transporter	1495	383-422	0.4
um10565	hypothetical protein	673	98-137	0.4
um10606	conserved hypothetical protein	1931	458-497	0.4
um10646	related to CTR2 - Protein involved in copper transport	222	85-124	0.4
um10694	conserved hypothetical protein	967	190-229	0.4
um10704	conserved hypothetical protein	890	1951-12-01	0.4
um10740	related to apoptotic cell death regulator DAD1	136	1940-01-01	0.45
um10761	conserved hypothetical protein	814	267-306	0.4
um10763	conserved hypothetical protein	555	20-59	0.4
um10814	conserved hypothetical protein	771	401-440	0.4
um10843	putative protein (N-terminal fragment)	549	254-293	0.4
um10856	related to YHC3 - protein involved in vacuolar arginine transport	545	21-60	0.4
um10884	related to LPE10 - strong similarity to Mrs2p	663	94-133	0.4
um10911	conserved hypothetical protein	1506	704-743	0.4
um10937	conserved hypothetical protein	520	21-60	0.4
um11005	related to COX15 - cytochrome oxidase assembly factor	623	42-81	0.4
um11063.2	conserved hypothetical protein (N-terminal fragment)	1221	800-839	0.4
um11136	related to PFA4 - Palmitoyltransferase	481	384-423	0.4
um11149	conserved hypothetical protein	1464	52-91	0.4
um11155	conserved hypothetical protein	963	165-204	0.4
um11171	related to sugar transport protein	645	1943-04-01	0.4
um11173	putative protein	554	135-174	0.4
um11206	conserved hypothetical protein	349	291-330	0.4
um11230	related to protein disulfide isomerase	737	171-210	0.4
um11244	related to FRE4 - Ferric reductase	713	546-585	0.4
um11245	related to FRE6 - Ferric reductase	912	717-756	0.4
um11279	conserved hypothetical protein	404	13-52	0.4
um11289	conserved hypothetical protein	430	170-209	0.4
um11359	related to BOR1 - boron efflux transporter	873	1942-03-01	0.4
um11398	related to UBP1 - ubiquitin-specific protease	716	61-100	0.4
um11403	conserved hypothetical protein	480	83-122	0.4
um11500	related to COT1 - Vacuolar zinc (and possibly other metals) transporter	559	162-201	0.4
um11546	conserved hypothetical protein	482	1943-04-01	0.4
um11581	conserved hypothetical protein (N-terminal fragment)	314	134-173	0.4
um11643	putative protein	574	500-539	0.4
um11669	related to syntaxin family member TLG1	245	1944-05-01	0.4
um11683	conserved hypothetical protein	1480	49-88	0.4
um11690	conserved hypothetical protein	370	297-336	0.4
um11729	putative protein	373	77-116	0.4
um11754	putative protein (C-terminal fragment)	1033	168-207	0.4
um11768	hypothetical protein	490	15-54	0.4
um11841	related to YEA4 - uridine diphosphate-N-acetylglucosamine transporter	440	1941-02-01	0.4
um11853	hypothetical protein	922	85-124	0.4
um11864	related to MDM31 - Mitochondrial inner membrane protein required for mitochondrial morphology and inheritance	902	726-765	0.4
um11884.2	related to Mitochondrial DnaJ chaperone	180	1940-01-01	0.5
um11962.2	probable ERG24 - C-14 sterol reductase	505	1946-07-01	0.4
um11988	putative protein	163	1945-06-01	0.4
um12015	conserved hypothetical Ustilago-specific protein	331	106-145	0.4
um12018	putative protein (C-terminal fragment)	472	134-173	0.4
um12061	putative protein	557	1940-01-01	0.425
um12110	probable COX11 - cytochrome-c oxidase assembly protein	323	58-97	0.4
um12114	conserved hypothetical protein	550	326-365	0.4
um12181	conserved hypothetical protein	991	209-248	0.4
um12184	conserved hypothetical protein	338	91-130	0.4
um12231	related to PKR1 - V-ATPase Assembly Factor	113	1940-01-01	0.4
um12232	related to mitochondrial seryl-tRNA synthetases	815	36-75	0.4
um12238	conserved hypothetical Ustilago-specific protein	331	106-145	0.4
um12242.2	conserved hypothetical protein	1309	329-368	0.4
um12267	related to IST2 - Plasma membrane protein that may be involved in osmotolerance	870	573-612	0.4
um12321	conserved hypothetical protein	363	1944-05-01	0.4
um15002.2	probable 3-hydroxy-3-methylglutaryl-coenzyme A reductase	1443	1402-1441	0.4
um15024	putative protein	1323	370-409	0.4
um15030	conserved hypothetical protein	493	253-292	0.4
um15073	conserved hypothetical protein	430	319-358	0.4
um15081	conserved hypothetical protein	979	423-462	0.4
um15084	conserved hypothetical protein	469	1940-01-01	0.85
