# Supplementary material for: Identification of O-mannosylated Virulence Factors in Ustilago maydis
Source: PLoS Pathog. 2012 Mar 1;8(3):e1002563. doi: 10.1371/journal.ppat.1002563 (PMC3295589; doi:10.1371/journal.ppat.1002563)
Supplement: Table S3 — List of U. maydis one trasmembrane proteins containing the window of 40 aa where the percentage of Ser/Thr is ≥40% in the luminal part. The position of the window and the percentage on 1 is shown. (XLS) [file ppat.1002563.s012.xls]

## Sheet: Sheet1
Protein	Putative function	aa	Window	Ser/Thr
um00340	related to syntaxin 18	397	165-204	0.4
um00480	msb2--transmembrane mucin involved in surface sensing via MAP-kinase cascade	1140	93-132	0.4
um00908	conserved hypothetical protein	234	5-44	0.4
um01082	putative protein	333	39-78	0.4
um01286	related to PTC5 - putative 2C protein phosphatase (PP2Cs)	765	1-40	0.4
um01628.2	conserved hypothetical protein	184	11-50	0.4
um01713	hypothetical protein	612	144-183	0.4
um01946	putative protein	785	93-132	0.4
um01997.2	putative protein	189	75-114	0.4
um02019	probable Chitin deacetylase	466	24-63	0.4
um02107	conserved hypothetical protein	306	32-71	0.4
um02126	conserved hypothetical protein	484	4-43	0.4
um02218	related to cysteine synthase	537	2-41	0.4
um02264	putative protein	481	34-73	0.4
um02381	conserved hypothetical protein	548	470-509	0.4
um02411	glyoxaloxidase 1	862	1-40	0.4
um02640	conserved hypothetical protein	547	228-267	0.4
um02774	related to alternative oxidase precursor, mitochondrial	448	154-193	0.4
um02926	conserved hypothetical protein	253	11-50	0.4
um03001	putative protein	887	117-156	0.4
um03165	related to peroxisomal membrane protein pex13	447	18-57	0.4
um03281	putative protein	1203	40-79	0.4
um03349	conserved hypothetical protein	349	259-298	0.4
um03575	putative protein	755	4-43	0.4
um03658	conserved hypothetical protein	598	1-40	0.45
um03818	conserved hypothetical protein	262	67-106	0.4
um03877	hypothetical protein	1020	85-124	0.4
um04169	related to leucine zipper-EF-hand containing transmembrane protein 1	772	78-117	0.4
um04185	conserved hypothetical protein	290	223-262	0.4
um04211	conserved hypothetical protein	567	17-56	0.4
um04391	conserved hypothetical protein	890	680-719	0.4
um04426	conserved hypothetical protein	414	35-74	0.4
um04764	putative protein	1247	237-276	0.4
um04912	putative protein	237	123-162	0.4
um05065	related to SPT23 - suppressor of TY retrotransposon	1560	1-40	0.45
um05383	conserved hypothetical protein	2019	27-66	0.4
um05579	conserved hypothetical protein	799	1-40	0.4
um05736	conserved hypothetical protein	837	4-43	0.4
um05782	capsule-associated protein-like protein	675	1-40	0.4
um05807	related to KRE6 - glucan synthase subunit	608	1-40	0.45
um05811	related to KRE6 - glucan synthase subunit	574	9-48	0.4
um05922	related to RMD8 - Cytosolic protein required for sporulation	1028	27-66	0.4
um05953	putative protein	198	107-146	0.4
um06097	putative protein	578	1-40	0.475
um06365.2	conserved hypothetical protein	860	274-313	0.4
um10184	conserved hypothetical protein	529	1-40	0.4
um10193	hypothetical protein	193	23-62	0.4
um10307	conserved hypothetical protein	350	2-41	0.4
um10317.2	putative protein	401	42-81	0.4
um10332	conserved hypothetical protein	539	337-376	0.4
um10338	conserved hypothetical protein	443	73-112	0.4
um10491	putative protein	714	64-103	0.4
um10843	putative protein (N-terminal fragment)	549	254-293	0.4
um10884	related to LPE10 - strong similarity to Mrs2p	663	94-133	0.4
um11173	putative protein	554	135-174	0.4
um11230	related to protein disulfide isomerase	737	171-210	0.4
um11669	related to syntaxin family member TLG1	245	5-44	0.4
um11729	putative protein	373	77-116	0.4
um11853	hypothetical protein	922	85-124	0.4
um11884.2	related to Mitochondrial DnaJ chaperone	180	1-40	0.5
um12110	probable COX11 - cytochrome-c oxidase assembly protein	323	58-97	0.4
um12181	conserved hypothetical protein	991	209-248	0.4
um12232	related to mitochondrial seryl-tRNA synthetases	815	36-75	0.4
um15084	conserved hypothetical protein	469	1-40	0.85
